# Supplementary material for: An evaluation of common methods for comparing the scaling of vertical force production in flying insects
Source: Curr Res Insect Sci. 2022 Jul 13;2:100042. doi: 10.1016/j.cris.2022.100042 (PMC9387496; doi:10.1016/j.cris.2022.100042)
Supplement: Supplementary file 2 [file mmc2.zip]

Archive with 1 entries (1 files):
- Vertical Force Production_CRIS.R
