# Supplementary material for: An evaluation of common methods for comparing the scaling of vertical force production in flying insects
Source: Curr Res Insect Sci. 2022 Jul 13;2:100042. doi: 10.1016/j.cris.2022.100042 (PMC9387496; doi:10.1016/j.cris.2022.100042)
Supplement: Supplementary file 2 [file mmc2.zip › Vertical Force Production_CRIS.R]

#Data are available from Dryad https://doi.org/10.25338/B8DD1Q
#Required R packages: car, vioplot

#Read in data
  data = read.csv("https://datadryad.org/stash/downloads/file_stream/1355574")
  
#Compare Fvert (maximum vertical force production) between methods, separated by species
  #Generate Figure 2
  par(mfrow=c(1,2),pty="s") 
      #Osmia lignaria
      x = data$Asymptotic.vertical.force..mN.[data$Species=="Osmia lignaria"]   #Asymptotic method
      y = data$Incremental.vertical.force..mN.[data$Species=="Osmia lignaria"]  #Incremental method
            t.test(x,y,paired=T) #Paired t-test (paired by individual)
        #Plot Figure 2A     
        plot(x,y,xlab="Asymptotic force (mN)",ylab="Incremental force (mN)",pch=21,xlim=range(0,3),ylim=range(0,3),bg='red')
          lines(c(0,3),c(0,3),lty=1,lwd=1,col='black') #A reference 1:1 line
            title(main="Osmia lignaria")      #percent difference
        #Calculate mean difference between methods
        xy = rowMeans(data.frame(x,y)) #The average of the two methods
        mean((x-y)/xy*100,na.rm=T); sd((x-y)/xy*100,na.rm=T) #% mean +/- sd 

      
      #Bombus impatiens
      x = data$Asymptotic.vertical.force..mN.[data$Species!="Osmia lignaria"]   #Asymptotic method
      y = data$Incremental.vertical.force..mN.[data$Species!="Osmia lignaria"]  #Incremental method
          t.test(x,y,paired=T) #Paired t-test (paired by individual)
        #Plot Figure 2B  
        plot(x,y,xlab="Asymptotic force (mN)",ylab="Incremental force (mN)",pch=21,xlim=range(0,10),ylim=range(0,10),bg='black')
          lines(c(0,10),c(0,10),lty=1,lwd=1,col='black') #A reference 1:1 line
            title(main="Bombus impatiens")    #Percent difference
        #Calculate mean difference between methods    
        xy = rowMeans(data.frame(x,y)) #The average of the two methods
        mean((x-y)/xy*100,na.rm=T);sd((x-y)/xy*100,na.rm=T) #% mean +/- sd 

#ANCOVA to compare slopes and intercepts of Fvert scaling between species
  #General method: pick Y (one of the Fvert methods, log-transformed) as the  dependent  variable and X (one of the size metrics, log-transformed) as the covariate
        #First test for interaction (different slopes), Y ~ X*Species
        #If no interaction, test for different Y-intercepts, Y ~ X+Species
        
        #Template here, sub in different variables as needed:
        Y = log(data$Incremental.vertical.force..mN.,10) #Log10-transformed force data
        X = log(data$Dry.mass..g.,10) #Log10-transformed size data
        Species = data$Species #Species (a factor)
        
        #Test for interaction between size and species, a test of different scaling exponents between species
        fit_TestSlope = lm(Y ~ X*Species,na.action=na.exclude) #Build model with interaction; NAs are removed from the data
            summary(fit_TestSlope) #print full model output
              summary(fit_TestSlope)$coefficient[4,4] #P value for interaction term (a test of different scaling exponents between species)
              
        #If no significant interaction (i.e., slopes are the same), test for different scaling coefficients between species     
        fit_TestIntercept = lm(Y ~ X+Species,na.action=na.exclude) #Build model without interaction; NAs are removed from the data     
            summary(fit_TestIntercept) #print full model output
              summary(fit_TestIntercept)$coefficient[3,4] #P value for Species term (a test of different scaling coefficients between species)  
              

#Compare observed slope of log-log plot to a predicted scaling exponent
library(car)
  #Define variables:
    #Template here, sub in different variables as needed:
    Y = log(data$Incremental.vertical.force..mN.,10) #Log10-transformed force data
    X = log(data$IT.span..mm.,10) #Log10-transformed size data
    Species = data$Species #Species (a factor)            
              
      fit_Test = lm(Y~X+Species) #Modify presence/absence of interaction term to match the relevant data (based on ANCOVA results)
        summary(fit_Test)$coefficient[2,1] #Scaling exponent of X
      linearHypothesis(fit_Test,"X=3") #The argument "X=..." is the expected scaling exponent (i.e., predict slope of the X variable)
      
              
#Plot Figure 3: different scaling patterns for each body size metric, using Fvert data from the incremental method  
    par(mfrow=c(2,3))
    
    #Panel A - incremental load lifting vs. wing length  
    plot(log(data$Wing.length..mm.,10),log(data$Incremental.vertical.force..mN.,10),
         pch=21, col='black',bg=c("black","white")[as.numeric(as.factor(data$Species))],xaxt='n',
         xlim=range(log(c(5,20),10)),yaxt='n',ylim=range(log(c(0.5,10),10)),
         axes=FALSE,ylab="Incremental load lifting (mN)",xlab="Wing length (mm)")
            axis(side=1,at=log(c(5,10,15,20),10),labels=c(5,10,15,20),las=1)
            axis(side=1,at=log(c(6,7,8,9,11,12,13,14,16,17,18,19),10),labels=FALSE,tck=-0.02)
            axis(side=2,at=log(c(0.5,1,5,10),10),labels=c(0.5,1,5,10),las=2)
            axis(side=2,at=log(c(0.6,0.7,0.8,0.9,1,2,3,4,6,7,8,9),10),labels=FALSE,tck=-0.02)
        #Add species-specific regression lines
        x = log(data$Wing.length..mm.,10)    
        y = log(data$Incremental.vertical.force..mN.,10)
        z = data$Species
          #Osmia
          fitOsmia = lm(y[z=="Osmia lignaria"]~x[z=="Osmia lignaria"])
          lines(c(min(x[z=="Osmia lignaria"],na.rm=T),max(x[z=="Osmia lignaria"],na.rm=T)),
          c(min(x[z=="Osmia lignaria"],na.rm=T),max(x[z=="Osmia lignaria"],na.rm=T))*fitOsmia$coefficients[2]+fitOsmia$coefficients[1],col='red')
          #Bombus
          fitBombus = lm(y[z!="Osmia lignaria"]~x[z!="Osmia lignaria"])
          lines(c(min(x[z!="Osmia lignaria"],na.rm=T),max(x[z!="Osmia lignaria"],na.rm=T)),
          c(min(x[z!="Osmia lignaria"],na.rm=T),max(x[z!="Osmia lignaria"],na.rm=T))*fitBombus$coefficients[2]+fitBombus$coefficients[1],col='black')   
    
    #Panel B -incremental load lifting vs. fed mass
    plot(log(data$Fed.mass..g.,10),log(data$Incremental.vertical.force..mN.,10),
         pch=21,col='black',bg=c("black","white")[as.numeric(as.factor(data$Species))],xaxt='n',
         xlim=range(log(c(0.01,0.5),10)),yaxt='n',ylim=range(log(c(0.5,10),10)),
         axes=FALSE,ylab="Incremental load lifting (mN)",xlab="Fed body mass (g)")
            axis(side=1,at=log(c(0.01,0.02,0.03,0.05,0.1,0.2,0.5),10),labels=c(0.01,0.02,0.03,0.05,0.1,0.2,0.5),las=1)
            axis(side=1,at=log(c(0.04,0.06,0.07,0.08,0.09,seq(0.11,0.19,0.01),0.3,0.4),10),labels=FALSE,tck=-0.02)
            axis(side=2,at=log(c(0.5,1,5,10),10),labels=c(0.5,1,5,10),las=2)
            axis(side=2,at=log(c(0.6,0.7,0.8,0.9,1,2,3,4,6,7,8,9),10),labels=FALSE,tck=-0.02)
        #Add species-specific regression lines    
        x = log(data$Fed.mass..g.,10)    
        y = log(data$Incremental.vertical.force..mN.,10)
        z = data$Species
          #Osmia
          fitOsmia = lm(y[z=="Osmia lignaria"]~x[z=="Osmia lignaria"])
          lines(c(min(x[z=="Osmia lignaria"],na.rm=T),max(x[z=="Osmia lignaria"],na.rm=T)),
          c(min(x[z=="Osmia lignaria"],na.rm=T),max(x[z=="Osmia lignaria"],na.rm=T))*fitOsmia$coefficients[2]+fitOsmia$coefficients[1],col='red')
          #Bombus
          fitBombus = lm(y[z!="Osmia lignaria"]~x[z!="Osmia lignaria"])    
          lines(c(min(x[z!="Osmia lignaria"],na.rm=T),max(x[z!="Osmia lignaria"],na.rm=T)),
          c(min(x[z!="Osmia lignaria"],na.rm=T),max(x[z!="Osmia lignaria"],na.rm=T))*fitBombus$coefficients[2]+fitBombus$coefficients[1],col='black')   
    
    #Panel C - incremental load lifting vs. starved mass
    plot(log(data$Starved.mass..g.,10),log(data$Incremental.vertical.force..mN.,10),
         pch=21,col='black',bg=c("black","white")[as.numeric(as.factor(data$Species))],xaxt='n',
         xlim=range(log(c(0.01,0.5),10)),yaxt='n',ylim=range(log(c(0.5,10),10)),
         axes=FALSE,ylab="Incremental load lifting (mN)",xlab="Starved body mass (g)")
            axis(side=1,at=log(c(0.01,0.02,0.03,0.05,0.1,0.2,0.5),10),labels=c(0.01,0.02,0.03,0.05,0.1,0.2,0.5),las=1)
            axis(side=1,at=log(c(0.04,0.06,0.07,0.08,0.09,seq(0.11,0.19,0.01),0.3,0.4),10),labels=FALSE,tck=-0.02)
            axis(side=2,at=log(c(0.5,1,5,10),10),labels=c(0.5,1,5,10),las=2)
            axis(side=2,at=log(c(0.6,0.7,0.8,0.9,1,2,3,4,6,7,8,9),10),labels=FALSE,tck=-0.02)
        #Add species-specific regression lines
        x = log(data$Starved.mass..g.,10)    
        y = log(data$Incremental.vertical.force..mN.,10)
        z = data$Species
          #Osmia
          fitOsmia = lm(y[z=="Osmia lignaria"]~x[z=="Osmia lignaria"])
          lines(c(min(x[z=="Osmia lignaria"],na.rm=T),max(x[z=="Osmia lignaria"],na.rm=T)),
          c(min(x[z=="Osmia lignaria"],na.rm=T),max(x[z=="Osmia lignaria"],na.rm=T))*fitOsmia$coefficients[2]+fitOsmia$coefficients[1],col='red')
        fitBombus = lm(y[z!="Osmia lignaria"]~x[z!="Osmia lignaria"]);
        lines(c(min(x[z!="Osmia lignaria"],na.rm=T),max(x[z!="Osmia lignaria"],na.rm=T)),
          c(min(x[z!="Osmia lignaria"],na.rm=T),max(x[z!="Osmia lignaria"],na.rm=T))*fitBombus$coefficients[2]+fitBombus$coefficients[1],col='black')   
    
    #Panel D - incremental load lifting vs. IT span
    plot(log(data$IT.span..mm.,10),log(data$Incremental.vertical.force..mN.,10),pch=21,col='black',
         bg=c("black","white")[as.numeric(as.factor(data$Species))],xaxt='n',
         xlim=range(log(c(2.5,5),10)),yaxt='n',ylim=range(log(c(0.5,10),10)),
         axes=FALSE,ylab="Incremental load lifting (mN)",xlab="IT span (mm)")
            axis(side=1,at=log(c(2.5,3,3.5,4,5),10),labels=c(2.5,3,3.5,4,5),las=1)
            axis(side=1,at=log(c(2.6,2.7,2.8,2.9,3.1,3.2,3.3,3.4,3.6,3.7,3.8,3.9,seq(4.1,4.9,0.1)),10),labels=FALSE,tck=-0.02)
            axis(side=2,at=log(c(0.5,1,5,10),10),labels=c(0.5,1,5,10),las=2)
            axis(side=2,at=log(c(0.6,0.7,0.8,0.9,1,2,3,4,6,7,8,9),10),labels=FALSE,tck=-0.02)
        #Add species-specific regression lines    
        x = log(data$IT.span..mm.,10)    
        y = log(data$Incremental.vertical.force..mN.,10)
        z = data$Species
          #Osmia
          fitOsmia = lm(y[z=="Osmia lignaria"]~x[z=="Osmia lignaria"])
          lines(c(min(x[z=="Osmia lignaria"]),max(x[z=="Osmia lignaria"])),
          c(min(x[z=="Osmia lignaria"]),max(x[z=="Osmia lignaria"]))*fitOsmia$coefficients[2]+fitOsmia$coefficients[1],col='red')
          #Bombus
          fitBombus = lm(y[z!="Osmia lignaria"]~x[z!="Osmia lignaria"])
          lines(c(min(x[z!="Osmia lignaria"],na.rm=T),max(x[z!="Osmia lignaria"],na.rm=T)),
          c(min(x[z!="Osmia lignaria"],na.rm=T),max(x[z!="Osmia lignaria"],na.rm=T))*fitBombus$coefficients[2]+fitBombus$coefficients[1],col='black')
    
    #Panel E - incremental load lifting vs.  dry mass
    plot(log(data$Dry.mass..g.,10),log(data$Incremental.vertical.force..mN.,10),
         pch=21,col='black',bg=c("black","white")[as.numeric(as.factor(data$Species))],xaxt='n',
         xlim=range(log(c(0.01,0.5),10)),yaxt='n',ylim=range(log(c(0.5,10),10)),
         axes=FALSE,ylab="Incremental load lifting (mN)",xlab="Dry body mass (g)")
            axis(side=1,at=log(c(0.01,0.02,0.03,0.05,0.1,0.2,0.5),10),labels=c(0.01,0.02,0.03,0.05,0.1,0.2,0.5),las=1)
            axis(side=1,at=log(c(0.04,0.06,0.07,0.08,0.09,seq(0.11,0.19,0.01),0.3,0.4),10),labels=FALSE,tck=-0.02)
            axis(side=2,at=log(c(0.5,1,5,10),10),labels=c(0.5,1,5,10),las=2)
            axis(side=2,at=log(c(0.6,0.7,0.8,0.9,1,2,3,4,6,7,8,9),10),labels=FALSE,tck=-0.02)
        #Add species-specific regression lines    
        x = log(data$Dry.mass..g.,10)    
        y = log(data$Incremental.vertical.force..mN.,10)
        z = data$Species
          #Osmia
          fitOsmia = lm(y[z=="Osmia lignaria"]~x[z=="Osmia lignaria"])
          lines(c(min(x[z=="Osmia lignaria"],na.rm=T),max(x[z=="Osmia lignaria"],na.rm=T)),
          c(min(x[z=="Osmia lignaria"],na.rm=T),max(x[z=="Osmia lignaria"],na.rm=T))*fitOsmia$coefficients[2]+fitOsmia$coefficients[1],col='red')
          #Bombus
          fitBombus = lm(y[z!="Osmia lignaria"]~x[z!="Osmia lignaria"])
          lines(c(min(x[z!="Osmia lignaria"],na.rm=T),max(x[z!="Osmia lignaria"],na.rm=T)),
          c(min(x[z!="Osmia lignaria"],na.rm=T),max(x[z!="Osmia lignaria"],na.rm=T))*fitBombus$coefficients[2]+fitBombus$coefficients[1],col='black')                                 
    
    #Panel D - relative load lifting (starved mass versus dry mass)
      #Calculate relative load lifting for each body mass

      fedMassRelative = (data$Incremental.vertical.force..mN.-(data$Fed.mass..g.*9.81))/(data$Fed.mass..g.*9.81)*100 #Percent load lifted of fed mass
      starvedMassRelative = (data$Incremental.vertical.force..mN.-(data$Starved.mass..g.*9.81))/(data$Starved.mass..g.*9.81)*100 #Percent load lifted of starved mass      
      dryMassRelative = (data$Incremental.vertical.force..mN.-(data$Dry.mass..g.*9.81))/(data$Dry.mass..g.*9.81)*100 #Percent load lifted of dry mass      

      
      library(vioplot)
      vioplot(fedMassRelative[data$Species=="Osmia lignaria"],fedMassRelative[data$Species=="Bombus impatiens"],
            ylab="Load lifting ability (% mass)",xlim=range(0,9),at=c(1,2),ylim=range(0,600),axes=FALSE,yaxt='n',xaxt='n')
      vioplot(starvedMassRelative[data$Species=="Osmia lignaria"],starvedMassRelative[data$Species=="Bombus impatiens"],add=TRUE,at=c(4,5),ylab='',xlab='',axes=FALSE)
      vioplot(dryMassRelative[data$Species=="Osmia lignaria"],dryMassRelative[data$Species=="Bombus impatiens"],add=TRUE,at=c(7,8),ylab='',xlab='',axes=FALSE)
        axis(side=1,at=c(1.5,4.5,7.5),labels=c("Fed mass","Starved mass","Dry mass"))
        axis(side=2,at=seq(0,600,100),labels=seq(0,600,100),las=2)
        
          #Compare relative load lifting between species
            #Fed mass
            t.test(fedMassRelative~data$Species)
            #Starved mass
            t.test(starvedMassRelative~data$Species)
            #Dry mass
            t.test(dryMassRelative~data$Species)
            
